# Supplementary material for: Pharmacologically inducing regenerative cardiac cells by small molecule drugs
Source: eLife. 2024 Dec 9;13:RP93405. doi: 10.7554/eLife.93405 (PMC11627505; doi:10.7554/eLife.93405)
Supplement: Figure 1—source data 2. [file elife-93405-fig1-data2.zip]

Archive with 7 entries (6 files):
- Figure 1-source data 2./
- Figure 1-source data 2./.DS_Store
- __MACOSX/Figure 1-source data 2./._.DS_Store
- Figure 1-source data 2./ISL1.jpg
- __MACOSX/Figure 1-source data 2./._ISL1.jpg
- Figure 1-source data 2./╬▓-Actin.jpg
- __MACOSX/Figure 1-source data 2./._╬▓-Actin.jpg
