# Supplementary material for: Pharmacologically inducing regenerative cardiac cells by small molecule drugs
Source: eLife. 2024 Dec 9;13:RP93405. doi: 10.7554/eLife.93405 (PMC11627505; doi:10.7554/eLife.93405)
Supplement: Figure 3—figure supplement 1—source data 1. [file elife-93405-fig3-figsupp1-data1.zip]

Archive with 2 entries (2 files):
- Figure 3ΓÇöfigure supplement 1-source data 1.pdf
- __MACOSX/._Figure 3ΓÇöfigure supplement 1-source data 1.pdf
